# Supplementary material for: Custom IMU-Based Wearable System for Robust 2.4 GHz Wireless Human Body Parts Orientation Tracking and 3D Movement Visualization on an Avatar
Source: Sensors (Basel). 2021 Oct 6;21(19):6642. doi: 10.3390/s21196642 (PMC8512038; doi:10.3390/s21196642)
Supplement: Supplementary file 1 [file sensors-21-06642-s001.zip]

Archive with 14 entries (11 files):
- 3.1.2. Dynamic test/
- 3.1.2. Dynamic test/ElbowFlexion_Avatar.mp4
- 3.1.2. Dynamic test/ElbowFlexion_DeepStream.mp4
- 3.1.2. Dynamic test/ElbowFlexion_RealSubject.mp4
- 3.2. Experiments capturing human motion with multiple CW sensors/
- 3.2. Experiments capturing human motion with multiple CW sensors/10_CustomSensors_JumpingJacks.mp4
- 3.2. Experiments capturing human motion with multiple CW sensors/10_CustomSensors_JumpingJacks_Camera.mp4
- 3.2. Experiments capturing human motion with multiple CW sensors/12_CustomSensors_JumpingJacks.mp4
- 3.2. Experiments capturing human motion with multiple CW sensors/12_CustomSensors_JumpingJacks_Camera.mp4
- 3.3. Robust communication in Bluetooth and Wi-Fi crowded environments/
- 3.3. Robust communication in Bluetooth and Wi-Fi crowded environments/CWsensors_ArmsRise.mp4
- 3.3. Robust communication in Bluetooth and Wi-Fi crowded environments/CWsensors_ElbowFlexion_interferences.mp4
- 3.3. Robust communication in Bluetooth and Wi-Fi crowded environments/XsensDOTsensors_ArmsRise.mp4
- 3.3. Robust communication in Bluetooth and Wi-Fi crowded environments/XsensDOTsensors_ElbowFlexion.mp4
